# Supplementary material for: Characterization of the Water Shortage Effects on Potato Tuber Tissues during Growth Using MRI Relaxometry and Biochemical Parameters
Source: Plants (Basel). 2022 Jul 25;11(15):1918. doi: 10.3390/plants11151918 (PMC9330452; doi:10.3390/plants11151918)
Supplement: Supplementary file 1 [file plants-11-01918-s001.zip]

Archive with 1 entries (1 files):
- plants-1792355-supplementary.pdf
